# Supplementary material for: Canonical correlation analysis for multi-omics: Application to cross-cohort analysis
Source: PLoS Genet. 2023 May 22;19(5):e1010517. doi: 10.1371/journal.pgen.1010517 (PMC10237647; doi:10.1371/journal.pgen.1010517)
Supplement: S1 Table — (XLSX) [file pgen.1010517.s008.xlsx]

## Sheet: Sheet1
S1A Table. JHS (* All participants in JHS are African Americans and their data are collected in the same site)
	ALL	SEX
		Female	Male
N	876	541	335
Age (mean(SD))	55.3 (12.3)	55.7 (11.9)	54.7 (12.7)
BMI (mean(SD))	32.1 (7.6)	33.1 (8.0)	30.5 (6.7)
WBC (mean(SD))	5.7 (1.7)	5.8 (1.7)	5.4 (1.6)
RBC (mean(SD))	4.5 (0.5)	4.3 (0.4)	4.8 (0.5)
PLT (mean(SD))	253.2 (63.7)	268.1 (66.2)	229.1 (50.9)
S1B Table. MESA
	ALL	SEX		RACE*				SITE
		Female	Male	NHW	CA	AFR	HL	WFU	COL	JHU	UMN	NWU	UCLA
N	774	413	361	357	3	149	265	47	258	167	293	3	6
Age (mean(SD))	69.4 (9.4)	69.6 (9.4)	69.1 (9.4)	70.2 (9.7)	73.0 (6.4)	70.0 (9.2)	67.9 (9.0)	70.9 (8.5)	69.0 (9.4)	70.3 (8.8)	68.8 (9.9)	69.3 (5.6)	72.8 (5.3)
BMI (mean(SD))	29.5 (5.6)	30.2 (6.1)	28.8 (4.7)	28.4 (5.3)	22.1 (2.1)	30.9 (5.8)	30.4 (5.4)	28.3 (6.3)	29.5 (5.8)	30.0 (5.7)	29.6 (5.1)	23.0 (3.0)	29.1 (6.2)
WBC (mean(SD))	6.1 (1.6)	6.2 (1.6)	6.0 (1.6)	6.2 (1.6)	5.3 (0.6)	5.8 (1.7)	6.2 (1.6)	6.1 (1.5)	6.2 (1.5)	6.0 (1.8)	6.1 (1.6)	6.1 (2.3)	4.9 (1.0)
RBC (mean(SD))	4.5 (0.5)	4.3 (0.4)	4.7 (0.5)	4.5 (0.4)	4.9 (0.6)	4.5 (0.5)	4.5 (0.5)	4.4 (0.4)	4.6 (0.4)	4.5 (0.5)	4.4 (0.5)	4.5 (0.9)	4.5 (0.4)
PLT (mean(SD))	225.5 (60.9)	244.3 (61.9)	203.9 (51.8)	215.1 (57.5)	216.0 (80.8)	233.3 (62.8)	235.1 (61.7)	213.4 (48.9)	233.9 (65.9)	222.1 (65.9)	221.6 (53.2)	227.3 (72.9)	236.2 (72.7)
*RACE: NHW = Non-Hispanic White, CA = Chinese American, AFR = African American, HL = Hispanic/Latino
