# Supplementary material for: Canonical correlation analysis for multi-omics: Application to cross-cohort analysis
Source: PLoS Genet. 2023 May 22;19(5):e1010517. doi: 10.1371/journal.pgen.1010517 (PMC10237647; doi:10.1371/journal.pgen.1010517)
Supplement: S2 Table — (XLSX) [file pgen.1010517.s009.xlsx]

## Sheet: Sheet1
S2 Table Covariate adjustments of each omics data of each cohort
Assay	Phenotype	Adjustment Covariates
		JHS	MESA
Proteomics	age	sex, protein plates and batches	sex, race/ethnicity, recruitment site, protein plates
	sex	None	None
	other	age, sex, protein plates and batches	age, sex, race/ethnicity, recruitment site, protein plates
Methylomics	age	sex	sex, race/ethnicity, recruitment site
	sex	None	None
	other	age, sex	age, sex, race/ethnicity, recruitment site
Genotypes	age	sex, 11 PCAir	sex, 11 PCAir, race/ethnicity, recruitment site
	sex	None	None
	WBC	age, sex, 11 PCAir, Duffy SNP	age, sex, 11 PCAir, Duffy SNP, race/ethnicity, recruitment site
	other	age, sex, 11 PCAir	age, sex, 11 PCAir, race/ethnicity, recruitment site
