# Supplementary material for: Canonical correlation analysis for multi-omics: Application to cross-cohort analysis
Source: PLoS Genet. 2023 May 22;19(5):e1010517. doi: 10.1371/journal.pgen.1010517 (PMC10237647; doi:10.1371/journal.pgen.1010517)
Supplement: S3 Table — (XLSX) [file pgen.1010517.s010.xlsx]

## Sheet: Sheet1
Table S3. Supervised CVs inferred in MESA significantly associated with each phenotype and validated in JHS
Assay	Phenotype	CV_idx	Train in MESA		Validate in JHS
			beta	pval	beta	pval
Proteomics	Age	12	-2.8414	1.51e-05	-1.68408	0.0385941
		13	-1.79061	7.72e-08	-2.45646	1.92e-08
		20	-3.71946	8.54e-08	-1.52896	0.0851514
	BMI	3	-0.689312	6.45e-07	-1.0024	4.54e-07
		7	-1.45584	8.37e-18	-2.3758	7.83e-28
		8	-1.96762	9.41e-05	-1.84549	0.00194639
		10	0.565621	9.82e-05	0.57782	0.00261064
		11	0.852379	2.26e-08	0.633745	0.00105599
		19	-0.830653	4.6e-05	-0.48083	0.0436563
	PLT	31	13.9891	2.49e-13	4.51908	0.0161529
	RBC	36	-0.0974528	8.99e-07	-0.032116	0.0788292
	WBC	3	-0.512389	2.74e-15	-0.446592	6.83e-16
Methylomics	Age	8	-3.92411	9.25e-17	-5.81808	8.11e-21
		9	-1.17014	7.88e-06	-0.969823	0.00040098
	BMI	4	0.565414	3.58e-07	0.362784	0.126999
		7	-0.687645	1.72e-10	-0.0464353	0.82954
		8	-0.923385	2.49e-10	0.107887	0.714019
		10	0.548055	8.61e-11	0.281641	0.0933466
		11	0.484584	1.32e-07	0.468149	0.0111145
		14	-0.537052	3.82e-05	-0.399847	0.173131
		32	0.43382	6.34e-09	0.186141	0.288352
		48	-0.500405	1.64e-07	-0.0208033	0.926374
	PLT	9	-10.9883	1.33e-09	-1.71854	0.379866
		42	-8.28003	4.09e-05	1.43856	0.527987
	RBC	1	0.0499411	6.6e-05	0.0123515	0.343735
		10	0.053955	5.17e-06	-5.1e-05	0.997249
		11	0.0689421	6.36e-12	0.0163487	0.183778
		34	0.07143	7.95e-05	-0.0035627	0.874266
		39	-0.0741892	3.94e-07	-0.0100696	0.575726
	WBC	11	0.446649	8.44e-05	0.0617414	0.539776
		34	0.606593	3.08e-05	0.39423	0.0135167
Genotypes	Age	4	-1.04698	5.34e-05	0.0669479	0.878985
		10	2.54805	3.31e-11	0.371342	0.585129
		22	2.47354	6.71e-05	1.25375	0.27368
		23	-1.99452	1.14e-05	-1.16957	0.110267
		24	-2.76566	2.31e-08	-0.539987	0.526694
		38	-1.47423	2.08e-06	-0.0402869	0.944919
		39	-2.83943	6.06e-05	-0.676969	0.607197
		43	2.5449	3.84e-05	-0.902423	0.393814
	BMI	7	-0.976095	6.35e-12	0.0201626	0.944629
		8	-0.574246	2.22e-07	0.167145	0.443375
		9	0.937719	1.92e-10	0.313405	0.270243
		10	0.811189	5.21e-12	-0.175392	0.533818
		11	1.20453	1.81e-21	-0.0441889	0.875104
		32	0.720868	2.05e-10	0.161967	0.551557
		34	-0.70876	1.57e-05	0.0557316	0.882891
		37	0.754049	3.88e-06	-0.0135356	0.968087
	PLT	9	-14.7909	4.59e-09	-1.41192	0.662268
		12	9.5819	5.63e-08	-3.89184	0.0763571
		20	-7.09687	7.08e-05	-1.04572	0.634227
		42	-8.16374	6.8e-06	0.476301	0.827969
	RBC	6	0.0906072	1.66e-06	-0.0313934	0.20785
		11	0.101793	9.2e-15	0.00614088	0.738007
		18	0.185201	2.83e-05	-0.0290926	0.647185
		25	-0.0786696	1.57e-07	0.00348818	0.876763
		36	-0.0673554	7.81e-06	-0.0184526	0.363013
	WBC	23	-1.16582	2.38e-06	-0.343691	0.245845
		31	-0.342774	3.39e-09	-0.084948	0.179779
