# Supplementary material for: Canonical correlation analysis for multi-omics: Application to cross-cohort analysis
Source: PLoS Genet. 2023 May 22;19(5):e1010517. doi: 10.1371/journal.pgen.1010517 (PMC10237647; doi:10.1371/journal.pgen.1010517)
Supplement: S4 Table — (XLSX) [file pgen.1010517.s011.xlsx]

## Sheet: Sheet1
Table S4. Supervised CVs inferred in JHS significantly associated with each phenotype and validated in MESA
Assay	Phenotype	CV_idx	Train in JHS		Validate in MESA
			beta	pval	beta	pval
Proteomics	Age	21	-1.27196	7.7e-11	-0.183004	0.321315
		25	-3.46494	1.09e-10	-1.06118	0.0231685
		27	1.06722	8.64e-05	-0.0355217	0.892078
		49	-1.44135	2.56e-08	-0.703695	0.00316108
	BMI	2	0.866412	3.76e-08	0.810756	9.26e-09
		29	3.45952	9.74e-06	3.12624	4.46e-06
		34	-3.25244	3.68e-06	-3.20603	3.81e-08
	PLT	1	-7.96731	6.78e-05	-1.81339	0.403452
		15	30.8584	1.45e-06	29.7595	1.1e-05
		22	-35.4377	3.05e-11	-36.9268	1.04e-11
Methylomics	Age	2	-2.09306	4.12e-08	-2.32803	4.32e-09
		6	1.23701	4.09e-08	1.83145	1.14e-13
		21	-0.815596	1.29e-08	0.0913852	0.585692
		32	-1.07967	6.37e-06	-0.67627	0.0162414
	BMI	1	-0.458282	5.84e-21	-0.106882	0.0928936
		2	0.810371	5.96e-25	0.188099	0.0781902
		3	-0.60973	7.54e-05	-0.0301773	0.872581
		8	0.831421	2.06e-12	0.464297	0.0046825
		14	0.850824	1.15e-06	0.852895	9.49e-05
		26	-1.64115	7.71e-14	-0.195116	0.521689
		44	-0.898177	5.88e-05	0.274179	0.367787
		48	0.480477	1.14e-09	0.407302	0.00347783
		50	-1.02231	8.55e-10	0.11108	0.624365
	RBC	3	0.0404082	7.86e-08	0.00151421	0.884961
		5	0.028987	1.23e-05	0.01855	0.0552909
		6	-0.0377774	6.66e-09	-0.0181786	0.0735267
		17	0.0790881	9.68e-28	0.0112915	0.353466
		34	0.0684342	7.03e-05	0.0148519	0.520193
	WBC	20	-0.209852	5.24e-05	-0.2196	0.00040717
Genotypes	Age	20	-1.85453	5.98e-08	0.0828421	0.862429
		21	-3.37343	6.69e-47	-0.0446413	0.907579
		22	1.15667	8.27e-05	-0.0031493	0.994286
		24	-1.39666	2.29e-05	-0.876163	0.0795354
		25	-1.81097	1.29e-05	2.27334	0.00030575
		48	-0.945535	6.56e-05	-0.357736	0.399731
	BMI	1	-0.86044	2.65e-10	0.214044	0.319625
		2	1.45503	2.67e-26	0.147679	0.443812
		8	1.48136	3.62e-19	0.326482	0.104132
		13	-0.924905	3.55e-05	-0.319447	0.262065
		14	1.01371	1.02e-06	0.403195	0.107362
		32	-0.771873	1.22e-05	-0.351341	0.138954
		37	-0.745991	4.57e-05	0.148688	0.511418
		38	0.729415	8.76e-05	-0.0600349	0.820626
		44	-1.1359	9.76e-06	0.220083	0.496118
		48	0.728361	1.46e-07	0.0641233	0.754771
	PLT	1	-10.7117	6.61e-15	4.47415	0.0538076
		5	-14.437	7.33e-05	4.02068	0.405366
		8	8.12923	2.25e-06	-4.64801	0.0557221
		14	14.4837	6.49e-07	-2.41052	0.559316
		23	-7.69629	4.43e-06	4.66265	0.0482556
		25	-8.70268	6.42e-05	-0.725544	0.795972
	RBC	3	0.0660567	3.05e-14	0.00143981	0.929993
		4	0.0768053	1.6e-13	-0.012245	0.453161
		5	0.0674991	2.88e-13	-0.0017276	0.913311
		6	-0.0531146	6.64e-07	-0.0062515	0.74162
		7	0.073629	2.32e-07	-0.0317637	0.191372
		17	0.0715281	1.76e-14	-0.005582	0.742941
		19	0.0538397	7.83e-05	0.0482547	0.0476269
		27	-0.0912668	2.68e-10	0.0309698	0.222669
		32	-0.0624613	8.01e-05	0.0184773	0.456592
		40	0.0447009	4.88e-05	-0.023383	0.201705
	WBC	1	-0.398766	2.26e-22	0.21584	0.00182251
		9	0.280622	4.81e-06	-0.0603687	0.530021
		17	0.180468	3.7e-05	-0.0071909	0.906707
