# Supplementary material for: Canonical correlation analysis for multi-omics: Application to cross-cohort analysis
Source: PLoS Genet. 2023 May 22;19(5):e1010517. doi: 10.1371/journal.pgen.1010517 (PMC10237647; doi:10.1371/journal.pgen.1010517)
Supplement: S5 Table — (XLSX) [file pgen.1010517.s012.xlsx]

## Sheet: Sheet1
S5 Table. Proteins identified in CV3 with non-zero weights in MESA
Proteins	Weight (Proteomics CV3)
SCF sR	0.464933
Lipocalin 2	-0.46281
BPI	-0.379811
BGH3	0.366521
calgranulin B	-0.364835
Kallikrein 7	0.338356
ASAH2	0.151642
OMD	0.137941
ERBB1	0.0276252
CK-MB	0.0197685
ECM1	0.0168309
