# Supplementary material for: Canonical correlation analysis for multi-omics: Application to cross-cohort analysis
Source: PLoS Genet. 2023 May 22;19(5):e1010517. doi: 10.1371/journal.pgen.1010517 (PMC10237647; doi:10.1371/journal.pgen.1010517)
Supplement: S6 Table — (XLSX) [file pgen.1010517.s013.xlsx]

## Sheet: Sheet1
S6 Table Mapping CpG Sites to Genes. Note these CpG sites are drawn from CVs with significant replication in the alternate cohort (see S3 & S4 Tables, bolded CVs).
Phenotype: We only consider phenotypes which are significantly associated with supervised CVs (S4 & S5 Tables)
# CpG Sites: Number of CpG sites contributing to supervised CVs significantly associated with corresponding phenotype. Note that there are a few overlapped CpG sites contributing to different supervised CVs, so we have 316 unique contributing CpG sites and 320 cohort-phenotype-CpG pairings.
# Genes: Number of genes mapped from contributing CpG sites using different strategies
eQTM: # Genes mapped when mapping CpG sites to genes using significant eQTM results
Nearest Genes: # Genes mapped when mapping CpG sites to nearest genes. Nearest genes are annotationed by Illumina, and we note that not all CpG sites have "nearest gene" in Illumina methylation annotation file.
Cohort	Phenotype	# CpG Sites	# Genes
			eQTM	Nearest Genes
MESA	Age	83	139	57
JHS	Age	81	71	58
	BMI	44	25	30
	WBC	112	257	78
