# Supplementary material for: Canonical correlation analysis for multi-omics: Application to cross-cohort analysis
Source: PLoS Genet. 2023 May 22;19(5):e1010517. doi: 10.1371/journal.pgen.1010517 (PMC10237647; doi:10.1371/journal.pgen.1010517)
Supplement: S7 Table — (XLSX) [file pgen.1010517.s014.xlsx]

## Sheet: Sheet1
S7 Table Pathway Enrichment Analysis Results of JHS
Assay: We performed pathway enrichment analysis on features associated with outcomes and features contributing to CVs associated with outcomes. Notice that according to S4 Table, there is no Genotype CVs associated with any outcome, so we did not perform pathway enrichment analysis for any SNP. For methylomics, we report our results under different strategies mapping CpG site to genes: based on e…
Phenotype: phenotypes involved in our analysis.
Database: Three databases, DiGeNET, GO, and KEGG, we used in our pathway enrichment analysis. We only listed the significant pathways here (FDR < 5%). We highlighed the pathways found by contributing features but not by significant features.
CCA: Features with non-zero weights in the CVs significantly associated with outcomes.
Single Features: We also built simple linear regression model between each outcome and each feature with considering proper covariate adjustments listed in S2 Table. Notice that for single features, we only tested the those involved in our supervised CCA analysis.
Assay	Phenotype	Database	CCA		Single Feature
			Pathways	p.adjust	Pathways	p.adjust
Proteomics	Age	DisGeNET
		GO
		KEGG
	BMI	DisGeNET	exudative macular degeneration	0.016546
			Complement deficiency disease	0.0460767
			Progressive Neoplastic Disease	0.0464791
			Progressive cGVHD	0.0464791
			Polypoidal choroidal vasculopathy	0.0464791
		GO	growth factor binding	0.0162091
		KEGG	Complement and coagulation cascades	0.024866
	WBC	DisGeNET
		GO
		KEGG
	RBC	DisGeNET
		GO
		KEGG
	PLT	DisGeNET
		GO
		KEGG
Methylomics (Mapping to Nearest Genes)	Age	DisGeNET			Systolic Pressure	0.0198616
		GO
		KEGG
	BMI	DisGeNET	Seckel syndrome	0.0447604
		GO
		KEGG			Adherens junction	0.0268276
					Cell adhesion molecules	0.0321932
	WBC	DisGeNET			Diffuse Large B-Cell Lymphoma	0.00109412
					Eosinophil count procedure	0.00693081
					White Blood Cell Count procedure	0.00693081
					Systolic Pressure	0.00866015
		GO
		KEGG
	RBC	DisGeNET
		GO
		KEGG
	PLT	DisGeNET
		GO
		KEGG
Methylomics (Mapping based on eQTM Results)	Age	DisGeNET
		GO
		KEGG
	BMI	DisGeNET			Amphetamine-Related Disorders	0.0295985
					Amphetamine Abuse	0.0295985
					Amphetamine Addiction	0.0295985
		GO
		KEGG
	WBC	DisGeNET
		GO	carbohydrate binding	0.00130936
		KEGG
	RBC	DisGeNET
		GO
		KEGG
	PLT	DisGeNET
		GO
		KEGG
