# Supplementary material for: Canonical correlation analysis for multi-omics: Application to cross-cohort analysis
Source: PLoS Genet. 2023 May 22;19(5):e1010517. doi: 10.1371/journal.pgen.1010517 (PMC10237647; doi:10.1371/journal.pgen.1010517)
Supplement: S8 Table — (XLSX) [file pgen.1010517.s015.xlsx]

## Sheet: Sheet1
S8 Table Pathway Enrichment Analysis Results of MESA
Assay: We performed pathway enrichment analysis on features associated with outcomes and features contributing to CVs associated with outcomes. Notice that according to S4 Table, there is no Genotype CVs associated with any outcome, so we did not perform pathway enrichment analysis for any SNP. For methylomics, we report our results under different strategies mapping CpG site to genes: based on e…
Phenotype: phenotypes involved in our analysis.
Database: Three databases, DiGeNET, GO, and KEGG, we used in our pathway enrichment analysis. We only listed the significant pathways here (FDR < 5%). We highlighed the pathways found by contributing features but not by significant features.
CCA: Features with non-zero weights in the CVs significantly associated with outcomes.
Single Features: We also built simple linear regression model between each outcome and each feature with considering proper covariate adjustments listed in S2 Table. Notice that for single features, we only tested the those involved in our supervised CCA analysis.
Assay	Phenotype	Database	CCA		Single Features
			Pathways	p.adjust	Pathways	p.adjust
Proteomics	Age	DisGeNET	Limb ischemia	0.0362194
		GO
		KEGG	cGMP-PKG signaling pathway	0.0457763
			Thermogenesis	0.0457763
			Vascular smooth muscle contraction	0.0457763
	BMI	DisGeNET	Schizophrenia	0.00335958	Panic Disorder	0.012166
			Panic Disorder	0.00335958	Impaired glucose tolerance	0.0144479
			Impaired glucose tolerance	0.00335958	Schizophrenia	0.0144479
			Hyperlipidemia, Familial Combined	0.00335958	Uremia	0.0144479
			MAJOR AFFECTIVE DISORDER 1	0.00455988	Hyperlipidemia, Familial Combined	0.0290257
			MAJOR AFFECTIVE DISORDER 4	0.00455988	Polypoidal choroidal vasculopathy	0.0290257
			MAJOR AFFECTIVE DISORDER 6	0.00455988	Metabolic Syndrome X	0.0290257
			Coronary Artery Disease	0.0113886	Intracranial Aneurysm	0.0296175
			Polypoidal choroidal vasculopathy	0.0113886	Hypercholesterolemia, Familial	0.0309619
			Attention Deficit Disorder	0.0113886	Coronary heart disease	0.0326736
			Coronary Arteriosclerosis	0.0113886	Unipolar Depression	0.0484638
			Anxiety	0.0113886	Chronic kidney disease stage 5	0.0484638
			Attention deficit hyperactivity disorder	0.0113886	Coronary Artery Disease	0.0484638
			Coronary heart disease	0.0113886	Acute Coronary Syndrome	0.0484638
			Anxiety Disorders	0.0118685
			Amyotrophic Lateral Sclerosis	0.0118685
			Metabolic Syndrome X	0.0118685
			MAJOR AFFECTIVE DISORDER 2	0.0118685
			Paranoid Schizophrenia	0.0156447
			Macroangiopathy	0.0156447
			Autistic Disorder	0.0193572
			Diabetes Mellitus, Non-Insulin-Dependent	0.0225457
			Essential Hypertension	0.0227352
			Bulimia	0.0227352
			Impaired cognition	0.0232003
			Diabetes Mellitus, Insulin-Dependent	0.0232003
			Mild cognitive disorder	0.0232003
			Very Low Birth Weight	0.0232003
			Weight Gain	0.0232003
			Insulin Resistance	0.0280587
			Depressed mood	0.0334466
			Unipolar Depression	0.0334466
			Bipolar Disorder	0.0359109
			Major Depressive Disorder	0.0380355
			Primary Systemic Amyloidosis	0.0380355
			Cholesterol gallstones	0.0380355
			Cerebral Hemorrhage	0.0425063
			Exudative age-related macular degeneration	0.0461248
			Atherogenesis	0.0461248
		GO
		KEGG
	WBC	DisGeNET
		GO
		KEGG
	RBC	DisGeNET
		GO
		KEGG
	PLT	DisGeNET
		GO
		KEGG
Methylomics (Mapping to Nearest Genes)	Age	DisGeNET	White Blood Cell Count procedure	0.0376487
		GO
		KEGG
	BMI	DisGeNET
		GO
		KEGG
	WBC	DisGeNET
		GO
		KEGG
	RBC	DisGeNET
		GO
		KEGG
	PLT	DisGeNET
		GO
		KEGG
Methylomics (Mapping based on eQTM Results)	Age	DisGeNET
		GO
		KEGG
	BMI	DisGeNET
		GO
		KEGG
	WBC	DisGeNET
		GO
		KEGG
	RBC	DisGeNET
		GO
		KEGG
	PLT	DisGeNET
		GO
		KEGG
